# Supplementary material for: Novel Point-of-Care Diagnostic Method for Neonatal Encephalopathy Using Purine Nucleosides
Source: Front Mol Neurosci. 2021 Sep 9;14:732199. doi: 10.3389/fnmol.2021.732199 (PMC8458851; doi:10.3389/fnmol.2021.732199)
Supplement: Supplementary file 1 [file Table_1.XLSX]

## Sheet: Sheet1
ID	Hospital	NE/Control	Purines [µM]	Time of blood sampling (day of life)	Gender	Grade of NE	Seizures	MRI Summary	RIP
1	CWIUH	NE	3.07	2	F	1	No	no MRI	No
2	CWIUH	NE	1.78	4	M	2	Yes	Abnormal Exam	No
3	CWIUH	NE	2.14	1	M	2	No	normal	No
4	CWIUH	NE	2.88	1	M	2	No	Normal Exam	No
5	CWIUH	NE	3.18	4	M	2	No	Normal Exam	No
6	CWIUH	NE	3.88	2	M	2	No	No Report	No
7	CWIUH	NE	5.02	4	M	2	No	Normal Exam	No
8	CWIUH	NE	5.62	2	M	2	No	abnormal	No
9	CWIUH	NE	6	4	M	2	No	Normal Exam	No
10	CWIUH	NE	6.25	3	F	2	No	Normal Exam	No
11	CWIUH	NE	8.45	4	F	2	Yes	Abnormal Exam	No
12	CWIUH	NE	10.61	2	F	3	Yes	Abnormal Exam	No
13	CWIUH	NE	18.715	3	M	3	Yes	normal exam	Yes
14	CUMH	NE	2.12331	1	F	1	NO	Normal Exam	No
15	CUMH	NE	9.97526	2	M	1	NO	Abnormal Exam	No
16	CUMH	NE	1.34638	2	M	2	NO	Normal Exam	No
17	CUMH	NE	1.75523	2	M	2	NO	Normal Exam	No
18	CUMH	NE	2.44296	1	F	2	NO	Abnormal Exam	No
19	CUMH	NE	2.66046	3	F	2	NO	Abnormal Exam	No
20	CUMH	NE	3.40801	2	F	2	NO	Abnormal Exam	No
21	CUMH	NE	1.08914	2	F	3	YES	unknown	No
22	CWIUH	Control	1.05	2	M	-	-	-	No
23	CWIUH	Control	0.66	3	M	-	-	-	No
24	CWIUH	Control	3.35	2	M	-	-	-	No
25	CWIUH	Control	1.24	2	F	-	-	-	No
26	CWIUH	Control	1.86	3	F	-	-	-	No
